# Supplementary material for: ﻿Integrated evidence reveals a new subspecies of Amolops Cope, 1865 (Anura, Ranidae) from northeastern Yunnan, China
Source: Zookeys. 2025 Oct 24;1257:39–54. doi: 10.3897/zookeys.1257.165617 (PMC12579332; doi:10.3897/zookeys.1257.165617)
Supplement: XML Treatment for Amolops dafangensis wumengmontis [file zookeys.1257.165617-treatment1.xml]

<!DOCTYPE tp:taxon-treatment
  PUBLIC "-//TaxonX//DTD Taxonomic Treatment Publishing DTD v0 20100105//EN" "tax-treatment-NSO.dtd">
<tp:taxon-treatment xmlns:tp="http://www.plazi.org/taxpub"><tp:treatment-meta><kwd-group><label>Taxon classification</label><kwd>
                <named-content content-type="kingdom">Animalia</named-content>
              </kwd><kwd>
                <named-content content-type="order">Anura</named-content>
              </kwd><kwd>
                <named-content content-type="family">Ranidae</named-content>
              </kwd></kwd-group><mixed-citation publication-type="journal"><person-group><name><surname>Li</surname><given-names>Pengying</given-names></name><name><surname>Li</surname><given-names>Jiangyu</given-names></name><name><surname>Zhang</surname><given-names>Wei</given-names></name><name><surname>Yi</surname><given-names>Xiangbo</given-names></name><name><surname>Yuan</surname><given-names>Zhiyong</given-names></name><name><surname>Huang</surname><given-names>Junkai</given-names></name><name><surname>Liu</surname><given-names>Xiaolong</given-names></name></person-group><article-title>﻿Integrated evidence reveals a new subspecies of <italic><tp:taxon-name><tp:taxon-name-part taxon-name-part-type="genus" reg="Amolops">Amolops</tp:taxon-name-part></tp:taxon-name></italic> Cope, 1865 (<tp:taxon-name><tp:taxon-name-part taxon-name-part-type="order">Anura</tp:taxon-name-part></tp:taxon-name>, <tp:taxon-name><tp:taxon-name-part taxon-name-part-type="family">Ranidae</tp:taxon-name-part></tp:taxon-name>) from northeastern Yunnan, China</article-title><source>Zookeys</source><day>24</day><month>10</month><year>2025</year><volume>1257</volume><fpage>39</fpage><lpage>54</lpage><pub-id pub-id-type="doi">10.3897/zookeys.1257.165617</pub-id></mixed-citation></tp:treatment-meta><tp:nomenclature><label>﻿</label><tp:taxon-name><object-id xmlns:xlink="http://www.w3.org/1999/xlink" content-type="arpha" xlink:type="simple">40758055-DE6D-55DB-8C5C-8043222C0DFD</object-id>
              <tp:taxon-name-part taxon-name-part-type="genus" reg="Amolops">Amolops</tp:taxon-name-part>
              <tp:taxon-name-part taxon-name-part-type="species" reg="dafangensis">dafangensis</tp:taxon-name-part>
              <tp:taxon-name-part taxon-name-part-type="subspecies" reg="wumengmontis">wumengmontis</tp:taxon-name-part>
              <object-id xmlns:xlink="http://www.w3.org/1999/xlink" content-type="zoobank" xlink:type="simple">https://zoobank.org/AA78B643-6A58-4A8D-9298-0CC7E169572C</object-id>
            </tp:taxon-name><tp:taxon-authority>Huang, Yuan &amp; Liu</tp:taxon-authority><tp:taxon-status xmlns:xlink="http://www.w3.org/1999/xlink" xlink:type="simple">ssp. nov.</tp:taxon-status><xref ref-type="fig" rid="F3">Figs 3</xref><xref ref-type="fig" rid="F5">, 5</xref><xref ref-type="table" rid="T2">; Table 2</xref></tp:nomenclature><tp:treatment-sec sec-type="Holotype" id="SECID0E3EBI"><title>Holotype.</title><p>• <abbrev xmlns:xlink="http://www.w3.org/1999/xlink" content-type="institution" xlink:title="Southwest University" id="ABBRID0ECFBI" xlink:type="simple">SWU</abbrev> 007379, adult male (Fig. <xref ref-type="fig" rid="F3">3</xref>), collected in July 2021 by Xiaolong Liu and Rui Chen from Wumeng Mountain National Nature Reserve, Zhaotong City, northeastern Yunnan, China (<named-content xmlns:xlink="http://www.w3.org/1999/xlink" content-type="dwc:verbatimCoordinates" xlink:type="simple"><named-content content-type="geo-json" specific-use="{&#34;type&#34;:&#34;Point&#34;,&#34;coordinates&#34;:[104.266768,27.810588]}" id="NCID0EOFBI" xlink:type="simple">27.810588°N, 104.266768°E</named-content></named-content>; 1915 m a.s.l.) (Fig. <xref ref-type="fig" rid="F4">4</xref>).</p><fig id="F4" position="float" orientation="portrait"><object-id xmlns:xlink="http://www.w3.org/1999/xlink" content-type="doi" xlink:type="simple">10.3897/zookeys.1257.165617.figure4</object-id><object-id xmlns:xlink="http://www.w3.org/1999/xlink" content-type="arpha" xlink:type="simple">FEE92BEA-6BB5-5638-AE49-F3C8D067BEF1</object-id><label>Figure 4.</label><caption><p>Distribution localities of <italic><tp:taxon-name><tp:taxon-name-part taxon-name-part-type="genus" reg="Amolops">A.</tp:taxon-name-part> <tp:taxon-name-part taxon-name-part-type="species" reg="dafangensis">d.</tp:taxon-name-part> <tp:taxon-name-part taxon-name-part-type="subspecies" reg="wumengmontis">wumengmontis</tp:taxon-name-part></tp:taxon-name></italic> ssp. nov. in Wumeng Mountains, northeastern Yunnan, China.</p></caption><graphic xmlns:xlink="http://www.w3.org/1999/xlink" xlink:href="zookeys-1257-039_article-165617__-g004.jpg" position="float" orientation="portrait" xlink:type="simple" id="oo_1448220.jpg"><uri content-type="original_file" xlink:type="simple">https://binary.pensoft.net/fig/1448220</uri></graphic></fig></tp:treatment-sec><tp:treatment-sec sec-type="Paratypes" id="SECID0ETGBI"><title>Paratypes.</title><p>• Two adult males (<abbrev xmlns:xlink="http://www.w3.org/1999/xlink" content-type="institution" xlink:title="Southwest University" id="ABBRID0EZGBI" xlink:type="simple">SWU</abbrev> 0009561, <abbrev xmlns:xlink="http://www.w3.org/1999/xlink" content-type="institution" xlink:title="Southwest University" id="ABBRID0E5GBI" xlink:type="simple">SWU</abbrev> 0009562) were collected at Wumeng Mountain National Nature Reserve, Zhaotong City, northeastern Yunnan, China (<named-content xmlns:xlink="http://www.w3.org/1999/xlink" content-type="dwc:verbatimCoordinates" xlink:type="simple"><named-content content-type="geo-json" specific-use="{&#34;type&#34;:&#34;Point&#34;,&#34;coordinates&#34;:[103.935201,28.213406]}" id="NCID0EGHBI" xlink:type="simple">28.213406°N, 103.935201°E</named-content></named-content>; elevation 1797 m a.s.l.) in November 2023 by Xiaolong Liu and Rui Chen. • One adult female (<abbrev xmlns:xlink="http://www.w3.org/1999/xlink" content-type="institution" xlink:title="Southwest University" id="ABBRID0ELHBI" xlink:type="simple">SWU</abbrev> 007381) was collected at the same locality as the holotype in July 2021 by Xiaolong Liu and Rui Chen.</p></tp:treatment-sec><tp:treatment-sec sec-type="etymology" id="SECID0EQHBI"><title>Etymology.</title><p>The specific epithet “wumengmontis” is derived from the type locality, Wumeng Mountain National Nature Reserve, Zhaotong City, northeastern Yunnan, China. We suggest ‘Wumeng Cascade Frog’ as its English common name, and ‘Dà Fāng Tuān Wā Wū Mēng Yà Zhŏng’ (大方湍蛙乌蒙亚种) as its Chinese common name.</p></tp:treatment-sec><tp:treatment-sec sec-type="diagnosis" id="SECID0EVHBI"><title>Diagnosis.</title><p><italic><tp:taxon-name><tp:taxon-name-part taxon-name-part-type="genus" reg="Amolops">Amolops</tp:taxon-name-part> <tp:taxon-name-part taxon-name-part-type="species" reg="dafangensis">dafangensis</tp:taxon-name-part> <tp:taxon-name-part taxon-name-part-type="subspecies" reg="wumengmontis">wumengmontis</tp:taxon-name-part></tp:taxon-name></italic> ssp. nov. was classified within the genus <italic><tp:taxon-name><tp:taxon-name-part taxon-name-part-type="genus" reg="Amolops">Amolops</tp:taxon-name-part></tp:taxon-name></italic> and further assigned to the <italic><tp:taxon-name><tp:taxon-name-part taxon-name-part-type="genus" reg="Amolops">A.</tp:taxon-name-part> <tp:taxon-name-part taxon-name-part-type="species" reg="mantzorum">mantzorum</tp:taxon-name-part></tp:taxon-name></italic> group due to the combination of following features: 1) moderate body size, with a <abbrev xmlns:xlink="http://www.w3.org/1999/xlink" xlink:title="Snout-vent length" id="ABBRID0E3IBI" xlink:type="simple">SVL</abbrev> of 43.0–45.5 mm in adult males (<italic>N</italic> = 3) and 62.1 mm in adult female (<italic>N</italic> = 1); 2) presence of vomerine teeth; 3) slightly longer head length compared to head width; 4) indistinct tympanum; 5) lack of webbing or lateral fringes on fingers, as well as absence of lateral fringes on toes; 6) maxillary glands extremely indistinct, appearing as three small clusters; 7) presence of supratympanic folds and dorsolateral folds formed by a series of glands; 8) tibiotarsal articulation reaching the anterior corner of the eye; 9) heels overlapping when hindlimbs flexed at right angles to the body axis; and 10) absence of vocal sacs in males, with nuptial pads featuring velvety white nuptial spines at the base of finger I.</p></tp:treatment-sec><tp:treatment-sec sec-type="description" id="SECID0EEJBI"><title>Description of holotype.</title><p>Adult male, body size moderate (<abbrev xmlns:xlink="http://www.w3.org/1999/xlink" xlink:title="Snout-vent length" id="ABBRID0EKJBI" xlink:type="simple">SVL</abbrev> = 45.5 mm) with a head length slightly surpassing head width (<abbrev xmlns:xlink="http://www.w3.org/1999/xlink" xlink:title="Head length" id="ABBRID0EOJBI" xlink:type="simple">HDL</abbrev>/<abbrev xmlns:xlink="http://www.w3.org/1999/xlink" xlink:title="Head width" id="ABBRID0ESJBI" xlink:type="simple">HDW</abbrev> = 1.2). The snout is moderately rounded, the canthus rostralis is well-defined and curved, while the loreal region slopes concavely. The nostrils are circular, positioned between the snout and eyes, and slightly protruding. The eyes are large (<abbrev xmlns:xlink="http://www.w3.org/1999/xlink" xlink:title="Diameter of eye" id="ABBRID0EWJBI" xlink:type="simple">ED</abbrev>/<abbrev xmlns:xlink="http://www.w3.org/1999/xlink" xlink:title="Snout length" id="ABBRID0E1JBI" xlink:type="simple">SL</abbrev> = 0.8), the internarial distance exceeds the interorbital distance (<abbrev xmlns:xlink="http://www.w3.org/1999/xlink" xlink:title="Internarial distance" id="ABBRID0E5JBI" xlink:type="simple">IND</abbrev>/<abbrev xmlns:xlink="http://www.w3.org/1999/xlink" xlink:title="Interorbital distance" id="ABBRID0ECKBI" xlink:type="simple">IOD</abbrev> = 1.1), and the width of the upper eyelid is slightly narrower than the interorbital distance (<abbrev xmlns:xlink="http://www.w3.org/1999/xlink" xlink:title="Width of upper eyelid" id="ABBRID0EGKBI" xlink:type="simple">UEW</abbrev>/<abbrev xmlns:xlink="http://www.w3.org/1999/xlink" xlink:title="Interorbital distance" id="ABBRID0EKKBI" xlink:type="simple">IOD</abbrev> = 0.9). A discernible pineal spot is present, the pupil is round and horizontally oriented, and the mouth corner is smooth. The tympanum is indistinct, with maxillary glands appearing extremely indistinct, resembling three small clusters. There is an indistinct supratympanic fold, vomerine teeth were observed, choanae are round, the tongue is anteriorly attached and cordiform, with a notched posterior margin, and a vocal sac is notably absent.</p><p>The forelimbs are robust, with the relative length order of fingers being I &lt; II &lt; IV &lt; III; all fingers are expanded into discs, with circummarginal grooves present on all except finger I. There is no webbing or lateral fringes on the fingers. Nuptial pads featuring velvety white nuptial spines are located at the base of finger I. Webbing between the fingers is absent. The subarticular tubercles are distinct and rounded, supernumerary tubercles are present, and both the inner and outer metacarpal tubercles are flat and indistinct.</p><p>The hindlimbs are elongated, nearly twice the snout-vent length (<abbrev xmlns:xlink="http://www.w3.org/1999/xlink" xlink:title="Hindlimb length or leg length" id="ABBRID0ERKBI" xlink:type="simple">HLL</abbrev>/<abbrev xmlns:xlink="http://www.w3.org/1999/xlink" xlink:title="Snout-vent length" id="ABBRID0EVKBI" xlink:type="simple">SVL</abbrev> = 1.8), with the tibiotarsal articulation reaching the anterior corner of the eye. When the hindlimbs are flexed at right angles to the body axis, the heels overlap. The tibia length exceeds the combined lengths of the forearm and hand (<abbrev xmlns:xlink="http://www.w3.org/1999/xlink" xlink:title="Tibia length" id="ABBRID0EZKBI" xlink:type="simple">TBL</abbrev>/<abbrev xmlns:xlink="http://www.w3.org/1999/xlink" xlink:title="Length of forearm and hand" id="ABBRID0E4KBI" xlink:type="simple">FAHL</abbrev> = 1.2). The relative length order of the toes is I &lt; II &lt; III &lt; V &lt; IV, with all toe tips expanded into discs bearing circummarginal grooves. Well-developed webbing is present between the toes, covering two-thirds of the interdigital spaces, following the webbing formula: I1–1II1–1½III1–2IV2–1V. There are no lateral fringes on the toes. The subarticular tubercles are distinct, the inner metatarsal tubercle is rounded, and the outer metatarsal tubercle is absent. Supernumerary tubercles were not observed.</p><p>Skin on the dorsum and dorsal surfaces of limbs is smooth. Weak dorsolateral folds, formed by a series of glands and appearing as incomplete lines (glandular dorsolateral folds), extend from above the shoulder to the vent. Weak dorsolateral glandular lines are present. Prominent folds are noticeable around the anus.</p><p><bold><italic>Coloration of the holotype in life</italic>.</bold> In the holotype specimen observed in life (see Fig. <xref ref-type="fig" rid="F3">3</xref>), the iris appears black with a brown wash. The dorsal surface exhibits a golden-brown color with rounded black-brown and green spots. A pale green, irregular stripe runs from the snout to the vent along the flank of the body. The temporal region is characterized by black-brown hues interspersed with green and golden-brown spots. The chest and abdomen are predominantly white with pale brown markings. The ventral surface of the forelimbs displays a light brown coloration with green spots on the outer side and white on the inner side, while all the discs are yellow-green. The webbing between the toes and the ventral surface of the hindlimbs presents a yellow coloration.</p><p><bold><italic>Coloration of the holotype in preservative</italic>.</bold> After preservation in alcohol, the coloration of the specimen has faded, although the general pattern remains unchanged. Dorsal color has transitioned to a grey-blue and dark brown hue, while the ventral surface has faded to a milky white shade. The webbing between the toes and the ventral surface of the hindlimbs has also faded to a brown color (Fig. <xref ref-type="fig" rid="F5">5</xref>).</p><fig id="F5" position="float" orientation="portrait"><object-id xmlns:xlink="http://www.w3.org/1999/xlink" content-type="doi" xlink:type="simple">10.3897/zookeys.1257.165617.figure5</object-id><object-id xmlns:xlink="http://www.w3.org/1999/xlink" content-type="arpha" xlink:type="simple">78867E8F-047F-5840-AADF-2B93CE495606</object-id><label>Figure 5.</label><caption><p>Holotype <abbrev xmlns:xlink="http://www.w3.org/1999/xlink" content-type="institution" xlink:title="Southwest University" id="ABBRID0EAMBI" xlink:type="simple">SWU</abbrev> 007379 of <italic><tp:taxon-name><tp:taxon-name-part taxon-name-part-type="genus" reg="Amolops">A.</tp:taxon-name-part> <tp:taxon-name-part taxon-name-part-type="species" reg="dafangensis">d.</tp:taxon-name-part> <tp:taxon-name-part taxon-name-part-type="subspecies" reg="wumengmontis">wumengmontis</tp:taxon-name-part></tp:taxon-name></italic> ssp. nov. in preservative.</p></caption><graphic xmlns:xlink="http://www.w3.org/1999/xlink" xlink:href="zookeys-1257-039_article-165617__-g005.jpg" position="float" orientation="portrait" xlink:type="simple" id="oo_1448221.jpg"><uri content-type="original_file" xlink:type="simple">https://binary.pensoft.net/fig/1448221</uri></graphic></fig></tp:treatment-sec><tp:treatment-sec sec-type="Sexual dimorphism" id="SECID0EZMBI"><title>Sexual dimorphism.</title><p>Males exhibit a smaller size compared to females; they are devoid of vocal sacs, and nuptial pads featuring velvety white nuptial spines are present at the base of finger I.</p></tp:treatment-sec><tp:treatment-sec sec-type="variation" id="SECID0E5MBI"><title>Variation.</title><p>All specimens displayed a high degree of morphological similarity; there was variability in the coloration among live individuals (Fig. <xref ref-type="fig" rid="F6">6</xref>).</p><fig id="F6" position="float" orientation="portrait"><object-id xmlns:xlink="http://www.w3.org/1999/xlink" content-type="doi" xlink:type="simple">10.3897/zookeys.1257.165617.figure6</object-id><object-id xmlns:xlink="http://www.w3.org/1999/xlink" content-type="arpha" xlink:type="simple">7D50A806-0FC5-5A1B-83E4-BCFC88E42599</object-id><label>Figure 6.</label><caption><p>Different coloration of <italic><tp:taxon-name><tp:taxon-name-part taxon-name-part-type="genus" reg="Amolops">A.</tp:taxon-name-part> <tp:taxon-name-part taxon-name-part-type="species" reg="dafangensis">d.</tp:taxon-name-part> <tp:taxon-name-part taxon-name-part-type="subspecies" reg="wumengmontis">wumengmontis</tp:taxon-name-part></tp:taxon-name></italic> ssp. nov. A. Tissue ID: Yuan30621; B. <abbrev xmlns:xlink="http://www.w3.org/1999/xlink" content-type="institution" xlink:title="Southwest University" id="ABBRID0E6NBI" xlink:type="simple">SWU</abbrev> 007381; C. <abbrev xmlns:xlink="http://www.w3.org/1999/xlink" content-type="institution" xlink:title="Southwest University" id="ABBRID0EEOBI" xlink:type="simple">SWU</abbrev> 009561; D. <abbrev xmlns:xlink="http://www.w3.org/1999/xlink" content-type="institution" xlink:title="Southwest University" id="ABBRID0EJOBI" xlink:type="simple">SWU</abbrev> 0009562.</p></caption><graphic xmlns:xlink="http://www.w3.org/1999/xlink" xlink:href="zookeys-1257-039_article-165617__-g006.jpg" position="float" orientation="portrait" xlink:type="simple" id="oo_1448222.jpg"><uri content-type="original_file" xlink:type="simple">https://binary.pensoft.net/fig/1448222</uri></graphic></fig></tp:treatment-sec><tp:treatment-sec sec-type="distribution" id="SECID0ETOBI"><title>Distribution and ecology.</title><p>This species is currently known to be distributed only in stream areas above 1500 m elevation in the Wumeng Mountains (Yongshan County, Yiliang County) (Fig. <xref ref-type="fig" rid="F7">7</xref>). This species is sympatric with <italic><tp:taxon-name><tp:taxon-name-part taxon-name-part-type="genus" reg="Leptobrachium">Leptobrachium</tp:taxon-name-part> <tp:taxon-name-part taxon-name-part-type="species" reg="boringii">boringii</tp:taxon-name-part></tp:taxon-name></italic> (Liu, 1945) and <italic><tp:taxon-name><tp:taxon-name-part taxon-name-part-type="genus" reg="Odorrana">Odorrana</tp:taxon-name-part> <tp:taxon-name-part taxon-name-part-type="species" reg="margaretae">margaretae</tp:taxon-name-part></tp:taxon-name></italic> (Liu, 1950). The male individuals collected in July had nuptial pads, but no tadpoles or amplexus behaviors were observed, indicating an early stage of the breeding season.</p><fig id="F7" position="float" orientation="portrait"><object-id xmlns:xlink="http://www.w3.org/1999/xlink" content-type="doi" xlink:type="simple">10.3897/zookeys.1257.165617.figure7</object-id><object-id xmlns:xlink="http://www.w3.org/1999/xlink" content-type="arpha" xlink:type="simple">F15B96DF-4442-5955-B970-5776B9D69B19</object-id><label>Figure 7.</label><caption><p>Habitat of <italic><tp:taxon-name><tp:taxon-name-part taxon-name-part-type="genus" reg="Amolops">A.</tp:taxon-name-part> <tp:taxon-name-part taxon-name-part-type="species" reg="dafangensis">d.</tp:taxon-name-part> <tp:taxon-name-part taxon-name-part-type="subspecies" reg="wumengmontis">wumengmontis</tp:taxon-name-part></tp:taxon-name></italic> ssp. nov. at the type locality, Wumeng Mountain National Nature Reserve, Zhaotong City, northeastern Yunnan, China.</p></caption><graphic xmlns:xlink="http://www.w3.org/1999/xlink" xlink:href="zookeys-1257-039_article-165617__-g007.jpg" position="float" orientation="portrait" xlink:type="simple" id="oo_1448223.jpg"><uri content-type="original_file" xlink:type="simple">https://binary.pensoft.net/fig/1448223</uri></graphic></fig></tp:treatment-sec><tp:treatment-sec sec-type="comparisons" id="SECID0EPQBI"><title>Comparisons.</title><p>Instead of comparing the new subspecies of <italic><tp:taxon-name><tp:taxon-name-part taxon-name-part-type="genus" reg="Amolops">A.</tp:taxon-name-part> <tp:taxon-name-part taxon-name-part-type="species" reg="dafangensis">dafangensis</tp:taxon-name-part></tp:taxon-name></italic> to all known <italic><tp:taxon-name><tp:taxon-name-part taxon-name-part-type="genus" reg="Amolops">Amolops</tp:taxon-name-part></tp:taxon-name></italic>, our focus is on the morphological distinctions in comparison to phylogenetically closely related taxa, specifically <italic><tp:taxon-name><tp:taxon-name-part taxon-name-part-type="genus" reg="Amolops">A.</tp:taxon-name-part> <tp:taxon-name-part taxon-name-part-type="species" reg="dafangensis">dafangensis</tp:taxon-name-part> <tp:taxon-name-part taxon-name-part-type="subspecies" reg="dafangensis">dafangensis</tp:taxon-name-part></tp:taxon-name></italic> (<xref ref-type="bibr" rid="B11">Li et al. 2024</xref>) in the <italic><tp:taxon-name><tp:taxon-name-part taxon-name-part-type="genus" reg="Amolops">A.</tp:taxon-name-part> <tp:taxon-name-part taxon-name-part-type="species" reg="mantzorum">mantzorum</tp:taxon-name-part></tp:taxon-name></italic> group (Table <xref ref-type="table" rid="T4">4</xref>). The new subspecies resembles <italic><tp:taxon-name><tp:taxon-name-part taxon-name-part-type="genus" reg="Amolops">A.</tp:taxon-name-part> <tp:taxon-name-part taxon-name-part-type="species" reg="dafangensis">dafangensis</tp:taxon-name-part> <tp:taxon-name-part taxon-name-part-type="subspecies" reg="dafangensis">dafangensis</tp:taxon-name-part></tp:taxon-name></italic> in the following morphological characteristics: 1) moderate body size, with a <abbrev xmlns:xlink="http://www.w3.org/1999/xlink" xlink:title="Snout-vent length" id="ABBRID0EYSBI" xlink:type="simple">SVL</abbrev> of 43.0–45.5 mm in adult males (<italic>N</italic> = 3); 2) slightly longer head length compared to head width; 3) absence of vocal sacs in males, with nuptial pads featuring velvety white nuptial spines at the base of finger I; 4) presence of vomerine teeth; and 5) presence of supratympanic folds and dorsolateral folds formed by a series of glands. However, the new subspecies can be distinguished from <italic><tp:taxon-name><tp:taxon-name-part taxon-name-part-type="genus" reg="Amolops">A.</tp:taxon-name-part> <tp:taxon-name-part taxon-name-part-type="species" reg="dafangensis">dafangensis</tp:taxon-name-part> <tp:taxon-name-part taxon-name-part-type="subspecies" reg="dafangensis">dafangensis</tp:taxon-name-part></tp:taxon-name></italic> based on the following morphological characteristics: 1) indistinct tympanum (vs. distinct tympanum); 2) tibiotarsal articulation extending just to the anterior corner of the eye (vs. extending far beyond the tip of the snout); 3) flat and indistinct inner and outer metacarpal tubercles (vs. oval inner metacarpal tubercle and small, round outer metacarpal tubercles); and 4) webbing formula: I1–1II1–1½III1–2IV2–1V (vs. webbing formula: I1–1II1–1½III1–2½IV2½–1V).</p><table-wrap id="T4" position="float" orientation="portrait"><label>Table 4.</label><caption><p>Comparison of <italic><tp:taxon-name><tp:taxon-name-part taxon-name-part-type="genus" reg="Amolops">A.</tp:taxon-name-part> <tp:taxon-name-part taxon-name-part-type="species" reg="dafangensis">d.</tp:taxon-name-part> <tp:taxon-name-part taxon-name-part-type="subspecies" reg="wumengmontis">wumengmontis</tp:taxon-name-part></tp:taxon-name></italic> ssp. nov. with species in the <italic><tp:taxon-name><tp:taxon-name-part taxon-name-part-type="genus" reg="Amolops">A.</tp:taxon-name-part> <tp:taxon-name-part taxon-name-part-type="species" reg="mantzorum">mantzorum</tp:taxon-name-part></tp:taxon-name></italic> group; “/” means unknown.</p></caption><table id="TID0E2ACI" rules="all"><tbody><tr><th rowspan="1" colspan="1">Species</th><th rowspan="1" colspan="1"><tp:taxon-name><tp:taxon-name-part taxon-name-part-type="genus" reg="Amolops">A.</tp:taxon-name-part> <tp:taxon-name-part taxon-name-part-type="species" reg="dafangensis">d.</tp:taxon-name-part> <tp:taxon-name-part taxon-name-part-type="subspecies" reg="wumengmontis">wumengmontis</tp:taxon-name-part></tp:taxon-name> ssp. nov.</th><th rowspan="1" colspan="1">
                      <tp:taxon-name><tp:taxon-name-part taxon-name-part-type="genus" reg="Amolops">A.</tp:taxon-name-part> <tp:taxon-name-part taxon-name-part-type="species" reg="dafangensis">d.</tp:taxon-name-part> <tp:taxon-name-part taxon-name-part-type="subspecies" reg="dafangensis">dafangensis</tp:taxon-name-part></tp:taxon-name>
                    </th></tr><tr><td rowspan="1" colspan="1">Adult male</td><td rowspan="1" colspan="1">43.0–45.5 mm</td><td rowspan="1" colspan="1">43.2–46.8 mm</td></tr><tr><td rowspan="1" colspan="1">Adult female</td><td rowspan="1" colspan="1">62.1 mm</td><td rowspan="1" colspan="1">/</td></tr><tr><td rowspan="1" colspan="1"><abbrev xmlns:xlink="http://www.w3.org/1999/xlink" xlink:title="Head length" id="ABBRID0EVWBI" xlink:type="simple">HDL</abbrev>/<abbrev xmlns:xlink="http://www.w3.org/1999/xlink" xlink:title="Head width" id="ABBRID0EZWBI" xlink:type="simple">HDW</abbrev></td><td rowspan="1" colspan="1">Head length slightly longer than head width</td><td rowspan="1" colspan="1">Head length slightly longer than head width</td></tr><tr><td rowspan="1" colspan="1">Tympanum</td><td rowspan="1" colspan="1">Indistinct</td><td rowspan="1" colspan="1">Distinct</td></tr><tr><td rowspan="1" colspan="1">Canthus rostralis</td><td rowspan="1" colspan="1">Distinct</td><td rowspan="1" colspan="1">Distinct</td></tr><tr><td rowspan="1" colspan="1">Vomerine teeth</td><td rowspan="1" colspan="1">Present</td><td rowspan="1" colspan="1">Present</td></tr><tr><td rowspan="1" colspan="1">Vocal sac</td><td rowspan="1" colspan="1">Absent</td><td rowspan="1" colspan="1">Absent</td></tr><tr><td rowspan="1" colspan="1">Nuptial pad</td><td rowspan="1" colspan="1">Velvety nuptial pads present on finger I</td><td rowspan="1" colspan="1">Velvety nuptial pads present on finger I</td></tr><tr><td rowspan="1" colspan="1">Dorsolateral fold</td><td rowspan="1" colspan="1">Glandular dorsolateral fold</td><td rowspan="1" colspan="1">Glandular dorsolateral fold</td></tr><tr><td rowspan="1" colspan="1">Lateral fringes</td><td rowspan="1" colspan="1">Absent</td><td rowspan="1" colspan="1">Absent</td></tr><tr><td rowspan="1" colspan="1">Finger formula</td><td rowspan="1" colspan="1">I &lt; II &lt; IV &lt; III</td><td rowspan="1" colspan="1">I &lt; II &lt; IV &lt; III</td></tr><tr><td rowspan="1" colspan="1">Toe formula</td><td rowspan="1" colspan="1">I &lt; II &lt; III &lt; V &lt; IV</td><td rowspan="1" colspan="1">I &lt; II &lt; III &lt; V &lt; IV</td></tr><tr><td rowspan="1" colspan="1">Tibiotarsal articulation</td><td rowspan="1" colspan="1">Reaching anterior corner of the eye</td><td rowspan="1" colspan="1">Far beyond the tip of the snout</td></tr></tbody></table></table-wrap></tp:treatment-sec><tp:treatment-sec><!--Section generated to contain objects referenced in tp:taxon-treatment.--><fig id="F3" position="float" orientation="portrait"><object-id xmlns:xlink="http://www.w3.org/1999/xlink" content-type="doi" xlink:type="simple">10.3897/zookeys.1257.165617.figure3</object-id><object-id xmlns:xlink="http://www.w3.org/1999/xlink" content-type="arpha" xlink:type="simple">4989D8CC-B759-54F7-A65D-0C937A1E41DC</object-id><label>Figure 3.</label><caption><p>Holotype <abbrev xmlns:xlink="http://www.w3.org/1999/xlink" content-type="institution" xlink:title="Southwest University" id="ABBRID0EFCBI" xlink:type="simple">SWU</abbrev> 007379 of <italic><tp:taxon-name><tp:taxon-name-part taxon-name-part-type="genus" reg="Amolops">A.</tp:taxon-name-part> <tp:taxon-name-part taxon-name-part-type="species" reg="dafangensis">d.</tp:taxon-name-part> <tp:taxon-name-part taxon-name-part-type="subspecies" reg="wumengmontis">wumengmontis</tp:taxon-name-part></tp:taxon-name></italic> ssp. nov. in situ.</p></caption><graphic xmlns:xlink="http://www.w3.org/1999/xlink" xlink:href="zookeys-1257-039_article-165617__-g003.jpg" position="float" orientation="portrait" xlink:type="simple" id="oo_1448219.jpg"><uri content-type="original_file" xlink:type="simple">https://binary.pensoft.net/fig/1448219</uri></graphic></fig><table-wrap id="T2" position="float" orientation="portrait"><label>Table 2.</label><caption><p>Measurements (mm) of adult specimens in the type series of <italic><tp:taxon-name><tp:taxon-name-part taxon-name-part-type="genus" reg="Amolops">A.</tp:taxon-name-part> <tp:taxon-name-part taxon-name-part-type="species" reg="dafangensis">d.</tp:taxon-name-part> <tp:taxon-name-part taxon-name-part-type="subspecies" reg="wumengmontis">wumengmontis</tp:taxon-name-part></tp:taxon-name></italic> ssp. nov.</p></caption><table id="TID0EASAG" rules="all"><tbody><tr><th rowspan="1" colspan="1">No.</th><th rowspan="1" colspan="1"><abbrev xmlns:xlink="http://www.w3.org/1999/xlink" content-type="institution" xlink:title="Southwest University" id="ABBRID0EHFAE" xlink:type="simple">SWU</abbrev> 0009561</th><th rowspan="1" colspan="1"><abbrev xmlns:xlink="http://www.w3.org/1999/xlink" content-type="institution" xlink:title="Southwest University" id="ABBRID0EQFAE" xlink:type="simple">SWU</abbrev> 0009562</th><th rowspan="1" colspan="1"><abbrev xmlns:xlink="http://www.w3.org/1999/xlink" content-type="institution" xlink:title="Southwest University" id="ABBRID0EZFAE" xlink:type="simple">SWU</abbrev> 007379</th><th rowspan="1" colspan="1"><abbrev xmlns:xlink="http://www.w3.org/1999/xlink" content-type="institution" xlink:title="Southwest University" id="ABBRID0ECGAE" xlink:type="simple">SWU</abbrev> 007381</th></tr><tr><th rowspan="1" colspan="1">Sex</th><th rowspan="1" colspan="1">Male</th><th rowspan="1" colspan="1">Male</th><th rowspan="1" colspan="1">Male (holotype)</th><th rowspan="1" colspan="1">Female</th></tr><tr><td rowspan="1" colspan="1">
                  <abbrev xmlns:xlink="http://www.w3.org/1999/xlink" xlink:title="Snout-vent length" id="ABBRID0E3GAE" xlink:type="simple">SVL</abbrev>
                </td><td rowspan="1" colspan="1">43.0</td><td rowspan="1" colspan="1">43.3</td><td rowspan="1" colspan="1">45.5</td><td rowspan="1" colspan="1">62.1</td></tr><tr><td rowspan="1" colspan="1">
                  <abbrev xmlns:xlink="http://www.w3.org/1999/xlink" xlink:title="Head length" id="ABBRID0ERHAE" xlink:type="simple">HDL</abbrev>
                </td><td rowspan="1" colspan="1">14.7</td><td rowspan="1" colspan="1">14.8</td><td rowspan="1" colspan="1">15.7</td><td rowspan="1" colspan="1">22.3</td></tr><tr><td rowspan="1" colspan="1">
                  <abbrev xmlns:xlink="http://www.w3.org/1999/xlink" xlink:title="Head width" id="ABBRID0EGIAE" xlink:type="simple">HDW</abbrev>
                </td><td rowspan="1" colspan="1">12.4</td><td rowspan="1" colspan="1">13.7</td><td rowspan="1" colspan="1">12.9</td><td rowspan="1" colspan="1">19.0</td></tr><tr><td rowspan="1" colspan="1">
                  <abbrev xmlns:xlink="http://www.w3.org/1999/xlink" xlink:title="Snout length" id="ABBRID0E2IAE" xlink:type="simple">SL</abbrev>
                </td><td rowspan="1" colspan="1">5.9</td><td rowspan="1" colspan="1">5.7</td><td rowspan="1" colspan="1">6.7</td><td rowspan="1" colspan="1">8.4</td></tr><tr><td rowspan="1" colspan="1">
                  <abbrev xmlns:xlink="http://www.w3.org/1999/xlink" xlink:title="Internarial distance" id="ABBRID0EQJAE" xlink:type="simple">IND</abbrev>
                </td><td rowspan="1" colspan="1">5.2</td><td rowspan="1" colspan="1">5.0</td><td rowspan="1" colspan="1">5.0</td><td rowspan="1" colspan="1">6.9</td></tr><tr><td rowspan="1" colspan="1">
                  <abbrev xmlns:xlink="http://www.w3.org/1999/xlink" xlink:title="Interorbital distance" id="ABBRID0EFKAE" xlink:type="simple">IOD</abbrev>
                </td><td rowspan="1" colspan="1">3.6</td><td rowspan="1" colspan="1">4.1</td><td rowspan="1" colspan="1">4.4</td><td rowspan="1" colspan="1">5.9</td></tr><tr><td rowspan="1" colspan="1">
                  <abbrev xmlns:xlink="http://www.w3.org/1999/xlink" xlink:title="Width of upper eyelid" id="ABBRID0E1KAE" xlink:type="simple">UEW</abbrev>
                </td><td rowspan="1" colspan="1">3.2</td><td rowspan="1" colspan="1">2.8</td><td rowspan="1" colspan="1">4.0</td><td rowspan="1" colspan="1">4.5</td></tr><tr><td rowspan="1" colspan="1">
                  <abbrev xmlns:xlink="http://www.w3.org/1999/xlink" xlink:title="Nasal to eye distance" id="ABBRID0EPLAE" xlink:type="simple">NED</abbrev>
                </td><td rowspan="1" colspan="1">2.8</td><td rowspan="1" colspan="1">1.9</td><td rowspan="1" colspan="1">2.6</td><td rowspan="1" colspan="1">4.0</td></tr><tr><td rowspan="1" colspan="1">
                  <abbrev xmlns:xlink="http://www.w3.org/1999/xlink" xlink:title="Nasal to snout distance" id="ABBRID0EEMAE" xlink:type="simple">NSD</abbrev>
                </td><td rowspan="1" colspan="1">3.0</td><td rowspan="1" colspan="1">3.2</td><td rowspan="1" colspan="1">3.4</td><td rowspan="1" colspan="1">5.0</td></tr><tr><td rowspan="1" colspan="1">
                  <abbrev xmlns:xlink="http://www.w3.org/1999/xlink" xlink:title="Diameter of eye" id="ABBRID0EZMAE" xlink:type="simple">ED</abbrev>
                </td><td rowspan="1" colspan="1">5.4</td><td rowspan="1" colspan="1">5.5</td><td rowspan="1" colspan="1">5.6</td><td rowspan="1" colspan="1">7.1</td></tr><tr><td rowspan="1" colspan="1">
                  <abbrev xmlns:xlink="http://www.w3.org/1999/xlink" xlink:title="Diameter of tympanum" id="ABBRID0EONAE" xlink:type="simple">TD</abbrev>
                </td><td rowspan="1" colspan="1">1.6</td><td rowspan="1" colspan="1">1.9</td><td rowspan="1" colspan="1">1.5</td><td rowspan="1" colspan="1">2.3</td></tr><tr><td rowspan="1" colspan="1">
                  <abbrev xmlns:xlink="http://www.w3.org/1999/xlink" xlink:title="Hand length" id="ABBRID0EDOAE" xlink:type="simple">HL</abbrev>
                </td><td rowspan="1" colspan="1">13.1</td><td rowspan="1" colspan="1">13.5</td><td rowspan="1" colspan="1">13.3</td><td rowspan="1" colspan="1">18.2</td></tr><tr><td rowspan="1" colspan="1">
                  <abbrev xmlns:xlink="http://www.w3.org/1999/xlink" xlink:title="Length of forearm and hand" id="ABBRID0EYOAE" xlink:type="simple">FAHL</abbrev>
                </td><td rowspan="1" colspan="1">20.8</td><td rowspan="1" colspan="1">21.3</td><td rowspan="1" colspan="1">22.3</td><td rowspan="1" colspan="1">30.1</td></tr><tr><td rowspan="1" colspan="1">
                  <abbrev xmlns:xlink="http://www.w3.org/1999/xlink" xlink:title="Length of lower arm" id="ABBRID0ENPAE" xlink:type="simple">LAL</abbrev>
                </td><td rowspan="1" colspan="1">7.7</td><td rowspan="1" colspan="1">7.8</td><td rowspan="1" colspan="1">9.0</td><td rowspan="1" colspan="1">11.9</td></tr><tr><td rowspan="1" colspan="1">
                  <abbrev xmlns:xlink="http://www.w3.org/1999/xlink" xlink:title="Width of lower arm" id="ABBRID0ECQAE" xlink:type="simple">LAW</abbrev>
                </td><td rowspan="1" colspan="1">4.7</td><td rowspan="1" colspan="1">4.7</td><td rowspan="1" colspan="1">4.8</td><td rowspan="1" colspan="1">5.3</td></tr><tr><td rowspan="1" colspan="1">
                  <abbrev xmlns:xlink="http://www.w3.org/1999/xlink" xlink:title="Hindlimb length or leg length" id="ABBRID0EXQAE" xlink:type="simple">HLL</abbrev>
                </td><td rowspan="1" colspan="1">77.0</td><td rowspan="1" colspan="1">78.0</td><td rowspan="1" colspan="1">80.7</td><td rowspan="1" colspan="1">110.3</td></tr><tr><td rowspan="1" colspan="1">
                  <abbrev xmlns:xlink="http://www.w3.org/1999/xlink" xlink:title="Femur length" id="ABBRID0EMRAE" xlink:type="simple">FML</abbrev>
                </td><td rowspan="1" colspan="1">24.1</td><td rowspan="1" colspan="1">26.5</td><td rowspan="1" colspan="1">25.5</td><td rowspan="1" colspan="1">33.8</td></tr><tr><td rowspan="1" colspan="1">
                  <abbrev xmlns:xlink="http://www.w3.org/1999/xlink" xlink:title="Length of foot and tarsus" id="ABBRID0EBSAE" xlink:type="simple">TFL</abbrev>
                </td><td rowspan="1" colspan="1">34.8</td><td rowspan="1" colspan="1">35.6</td><td rowspan="1" colspan="1">36.2</td><td rowspan="1" colspan="1">47.5</td></tr><tr><td rowspan="1" colspan="1">
                  <abbrev xmlns:xlink="http://www.w3.org/1999/xlink" xlink:title="Foot length" id="ABBRID0EWSAE" xlink:type="simple">FL</abbrev>
                </td><td rowspan="1" colspan="1">22.5</td><td rowspan="1" colspan="1">22.9</td><td rowspan="1" colspan="1">22.3</td><td rowspan="1" colspan="1">32.9</td></tr><tr><td rowspan="1" colspan="1">
                  <abbrev xmlns:xlink="http://www.w3.org/1999/xlink" xlink:title="Tibia length" id="ABBRID0ELTAE" xlink:type="simple">TBL</abbrev>
                </td><td rowspan="1" colspan="1">25.9</td><td rowspan="1" colspan="1">26.7</td><td rowspan="1" colspan="1">26.2</td><td rowspan="1" colspan="1">33.1</td></tr><tr><td rowspan="1" colspan="1">
                  <abbrev xmlns:xlink="http://www.w3.org/1999/xlink" xlink:title="Tibia width" id="ABBRID0EAUAE" xlink:type="simple">TBW</abbrev>
                </td><td rowspan="1" colspan="1">5.0</td><td rowspan="1" colspan="1">4.9</td><td rowspan="1" colspan="1">5.8</td><td rowspan="1" colspan="1">7.3</td></tr></tbody></table></table-wrap></tp:treatment-sec><ref-list><ref id="B11"><mixed-citation xmlns:xlink="http://www.w3.org/1999/xlink" xlink:type="simple"><person-group><name name-style="western"><surname>Li</surname><given-names>SZ</given-names></name><name name-style="western"><surname>Liu</surname><given-names>J</given-names></name><name name-style="western"><surname>Ke</surname><given-names>XC</given-names></name><name name-style="western"><surname>Cheng</surname><given-names>G</given-names></name><name name-style="western"><surname>Wang</surname><given-names>B</given-names></name></person-group> (<year>2024</year>) <article-title>A new species of <italic><tp:taxon-name><tp:taxon-name-part taxon-name-part-type="genus">Amolops</tp:taxon-name-part></tp:taxon-name></italic> (<tp:taxon-name><tp:taxon-name-part taxon-name-part-type="class">Amphibia</tp:taxon-name-part></tp:taxon-name>, <tp:taxon-name><tp:taxon-name-part taxon-name-part-type="order">Anura</tp:taxon-name-part></tp:taxon-name>, <tp:taxon-name><tp:taxon-name-part taxon-name-part-type="family">Ranidae</tp:taxon-name-part></tp:taxon-name>) from Guizhou Province, China.</article-title><source>ZooKeys</source><volume>1189</volume>: <fpage>33</fpage>–<lpage>54</lpage>. <ext-link xlink:href="10.3897/zookeys.1189.115621" ext-link-type="doi" xlink:type="simple">https://doi.org/10.3897/zookeys.1189.115621</ext-link></mixed-citation></ref></ref-list></tp:taxon-treatment>
