# Supplementary material for: ﻿Integrated evidence reveals a new subspecies of Amolops Cope, 1865 (Anura, Ranidae) from northeastern Yunnan, China
Source: Zookeys. 2025 Oct 24;1257:39–54. doi: 10.3897/zookeys.1257.165617 (PMC12579332; doi:10.3897/zookeys.1257.165617)
Supplement: Supplementary material 1 — Primer pairs for PCR amplification used in this study [file zookeys-1257-039_article-165617__-s001.xlsx]

## Sheet: Information
Gene	Primer	Source
16S rRNA	P7 (5’- CGCCTGTTTACCAAAAACAT -3’)	Simon et al. 1994
	P8 (5’-CCGGTCTGAACTCAGATCACGT’)
CO1	Chmf4 (5’-TYTCWACWAAYCAYAAAGAYATCGG-3’)	Che et al. 2012
	Chmr4 (5’-ACYTCRGGRTGRCCRAARAATCA-3’)

## Sheet: Reference
Che J, Chen HM, Yang JX, Jin JQ, Jiang K, Yuan ZY, Murphy RW, Zhang YP (2012) Universal COI primers for DNA barcoding amphibians. Molecular Ecology Resources 12(2): 247–258. https://doi.org/10.1111/j.1755-0998.2011.03090.x
Simon CF, Frari F, Beckenbach A, Crespi B, Liu H, Flook P (1994) Evolution, weighting and Phylogenetic utility of mitochondrial gene sequences and a compilation of conserved Polymerase chain reaction Primers. Annals of the Entomological Society of America 87(6): 651–701. https://doi.org/10.1093/aesa/87.6.651
