# Supplementary material for: ﻿Integrated evidence reveals a new subspecies of Amolops Cope, 1865 (Anura, Ranidae) from northeastern Yunnan, China
Source: Zookeys. 2025 Oct 24;1257:39–54. doi: 10.3897/zookeys.1257.165617 (PMC12579332; doi:10.3897/zookeys.1257.165617)
Supplement: Supplementary material 2 — Mean uncorrected pairwise distances of 16S rRNA and CO1 (%) between clades of A. mantzorum group [file zookeys-1257-039_article-165617__-s002.xlsx]

## Sheet: Sheet1
Species	No	1	2	3	4	5	6	7	8	9	10	11	12
A. d. wumengmontis ssp. nov.	1
A. ailao	2	1.3/4.9
A. d. dafangensis	3	0.5/2.8	1.7/4.8
A. granulosus	4	2.2/5.9	2.0/5.9	2.2/5.4
A. jinjiangensis	5	0.7/4.2	1.0/6.4	1.2/4.5	1.9/5.7
A. lifanensis	6	5.3/14.0	5.4/16.8	5.3/14.8	4.6/15.4	5.5/16.2
A. loloensis	7	1.3/3.3	1.4/5.3	1.7/2.8	2.5/5.9	0.9/3.4	5.2/14.5
A. mantzorum	8	1.8/4.0	1.6/4.5	2.2/4.4	3.0/5.5	2.0/5.1	5.9/14.4	2.6/4.1
A. mantzorum xinduqiao	9	1.9/4.9	1.3/5.1	2.3/5.6	2.6/5.5	1.6/5.8	5.8/14.7	2.2/5.3	0.4/1.8
A. minutus	10	1.5/-	0.4/-	1.9/-	2.2/-	1.2/-	5.9/-	1.8/-	1.8/-	1.5-/
A. sangzhiensis	11	0.5/3.1	0.8/5.4	1.0/3.0	1.7/6.7	0.3/5.4	5.3/14.4	0.8/3.4	1.8/4.5	1.4/5.7	1.0/-
A. shuichengicus	12	1.4/5.7	1.0/5.3	1.9/4.8	2.2/4.3	1.2/5.4	5.3/14.4	1.3/5.3	2.2/4.9	1.9/5.7	1.5/-	1.0/6.2
A. tuberodepressus	13	1.9/5.0	1.8/6.3	2.4/6.1	2.4/6.5	1.7/6.3	5.8/16.2	2.3/6.4	2.6/5.5	2.3/5.8	2.0/-	1.5/7.1	1.9/5.8
